# Supplementary material for: Complete Mitochondrial Genome of the Araucanian Herring, Strangomera bentincki , Norman, 1936 (Teleostei: Clupeiformes: Clupeidae): Phylogenetic Analysis and Implications in Fishmeal Traceability
Source: Ecol Evol. 2025 Dec 8;15(12):e72629. doi: 10.1002/ece3.72629 (PMC12683357; doi:10.1002/ece3.72629)
Supplement: Supplementary file 4 — Table S1: Comparison of annotation among MITOS2, MitoFish, and manual annotation. [file ECE3-15-e72629-s004.xlsx]

## Sheet: Table S1.Comparison_Annotation
Table S1.	Comparison of annotation among MITOS2, MitoFish, and manual annotation.
Genes	Manual Annotation				MITOS2 Annotation				MitoFish Annotation
	Start	Stop	Anticodon	Strand	Start	Stop	Codon	Strand	Start	Stop	Anticodon	Strand
tRNA Phe	1	69	GAA	+	0	69	GAA	+	1	69		+
12S rRNA	70	1023		+	69	1023		+	70	1023		+
tRNA Val	1024	1094	UAC	+	1023	1049	TAC	+	1024	1094		+
16S rRNA	1095	2780		+	1124	2780		+	1095	2780		+
tRNA Leu (UAA)	2781	2855	UAA	+	2780	2855	TAA	+	2781	2855	UAA	+
ND1	2856	3830		+	2855	3830		+	2856	3830		+
tRNA Ile	3836	3907	GAU	+	3835	3907	GAT	+	3836	3907		+
tRNA Gln	3907	3977	UUG	-	3906	3977	TTG	-	3907	3977		-
tRNA Met	3977	4045	CAU	+	3976	4045	CAT	+	3977	4045		+
ND2	4046	5092		+	4045	5092		+	4046	5090		+
tRNA Trp	5091	5162	UCA	+	5090	5162	TCA	+	5091	5162		+
tRNA Ala	5164	5232	UGC	-	5163	5232	TGC	-	5164	5232		-
tRNA Asn	5234	5306	GUU	-	5233	5306	GTT	-	5234	5306		-
OL					5308	5337		+
tRNA Cys	5337	5402	GCA	-	5336	5402	GCA	-	5337	5402		-
tRNA Tyr	5404	5474	GUA	-	5403	5474	GTA	-	5404	5474		-
COX1	5476	7026		+	5475	7026		+	5476	7026		+
tRNA Ser (UGA)	7027	7097	UGA	-	7026	7097	TGA	-	7027	7097	UGA	-
tRNA Asp	7102	7171	GUC	+	7101	7171	GTC	+	7102	7171		+
COX2	7184	7874		+	7183	7874		+	7184	7874		+
tRNA Lys	7875	7949	UUU	+	7874	7949	TTT	+	7875	7949		+
ATP8	7951	8118		+	7950	8118		+	7951	8118		+
ATP6	8109	8792		+	8108	8792		+	8109	8791		+
COX3	8792	9577		+	8791	9577		+	8792	9576		+
tRNA Gly	9577	9648	UCC	+	9576	9648	TCC	+	9577	9648		+
ND3	9646	9999		+	9648	9999		+	9649	9997		+
tRNA Arg	9998	10067	UCG	+	9997	10067	TCG	+	9998	10067		+
ND4L	10068	10364		+	10067	10364		+	10068	10364		+
ND4	10358	11738		+	10357	11738		+	10358	11738		+
tRNA His	11739	11807	GUG	+	11738	11807	GTG	+	11739	11807		+
tRNA Ser (GCU)	11808	11875	GCU	+	11807	11874	GCT	+	11808	11874	GCU	+
tRNA Leu (UAG)	11875	11946	UAG	+	11874	11946	TAG	+	11875	11946	UAG	+
ND5	11947	13782		+	11946	13782		+	11947	13782		+
ND6	13779	14300		-	13778	14300		-	13779	14300		-
tRNA Glu	14301	14369	UUC	-	14300	14369	TTC	-	14301	14369		-
CYTB	14374	15514		+	14373	15514		+	14374	15514		+
tRNA Thr	15515	15585	UGU	+	15514	15585	TGT	+	15515	15585		+
tRNA Pro	15585	15654	UGG	-	15584	15654	TGG	-	15585	15654		-
D Loop	15671	16758		+	16151	16474		+	15655	16758		+
Complete Mitochondrial Genome of the Araucanian herring, Strangomera bentincki, Norman, 1936 (Teleostei: Clupeiformes: Clupeidae): Phylogenetic analysis and implications in fishmeal traceability
Yessenia Reinosoa,b,c, Cynthia M. Asoreyd, María Angélica Larraína,c, and Cristian Aranedaa,e
aFood Quality Research Center, Universidad de Chile, Santiago, Chile.
bDoctorado en Nutrición y Alimentos. Facultad de Ciencias Químicas y Farmacéuticas, Universidad de Chile.
cDepartamento de Ciencia de los Alimentos y Tecnología Química. Facultad de Ciencias Químicas y Farmacéuticas, Universidad de Chile. Independencia 8380494, Santiago, Chile.
d Center for Ecology and Sustainable Management of Oceanic Islands (ESMOI) and Sala de Colecciones Biológicas (SCBUCN), Universidad Católica del Norte, Coquimbo, Chile.
eDepartamento de Producción Animal. Facultad de Ciencias Agronómicas, Universidad de Chile. Santa Rosa 11315, Santiago, Chile.
* Corresponding author:
Cristian Araneda, e-mail: craraned@uchile.cl
SUPPLEMENTARY MATERIAL
