# Supplementary material for: Complete Mitochondrial Genome of the Araucanian Herring, Strangomera bentincki , Norman, 1936 (Teleostei: Clupeiformes: Clupeidae): Phylogenetic Analysis and Implications in Fishmeal Traceability
Source: Ecol Evol. 2025 Dec 8;15(12):e72629. doi: 10.1002/ece3.72629 (PMC12683357; doi:10.1002/ece3.72629)
Supplement: Supplementary file 5 — Table S2: Codon Usage and RSCU analysis within the protein‐coding genes of Strangomera bentincki . [file ECE3-15-e72629-s005.xlsx]

## Sheet: Table S2. Codon usage_RSCU
Table S2.	Codon Usage and RSCU analysis within the protein-coding gnes of Strangomera bentincki
Aminoácidos	Alanina (Ala)				Cisteina (Cys)		Acido aspártico (Asp)		Acido glutámico (Glu)		Fenilalanina (Phe)		Glicina (Gly)				Histidina (His)		Isoleucina (Ile)		Lisina (Lys)		Leucina (Leu)						Metionina (Met)		Asparagina (Asn)		Prolina (Pro)				Glutamina (Gln)		Arginina (Arg)				Serina (Ser)						Treonina (Thr)
Genes	A	A	A	A	C	C	D	D	E	E	F	F	G	G	G	G	H	H	I	I	K	K	L	L	L	L	L	L	M	M	N	N	P	P	P	P	Q	Q	R	R	R	R	S	S	S	S	S	S	T
	GCG	GCA	GCT	GCC	TGT	TGC	GAT	GAC	GAG	GAA	TTT	TTC	GGG	GGA	GGT	GGC	CAT	CAC	ATT	ATC	AAG	AAA	TTG	TTS	CTG	CTA	CTT	CTC	ATG	ATA	AAT	AAC	CCG	CCA	CCT	CCC	CAG	CAA	CGG	CGA	CGT	CGC	AGT	AGC	TCG	TCA	TCT	TCC	ACG
ND1	7	11	6	14	0	1	1	3	6	5	9	11	7	4	2	4	1	4	13	9	2	5	4	5	11	13	14	12	7	6	3	7	5	3	7	8	1	5	5	3	0	0	0	4	2	3	1	13	2
ND2	4	9	11	22	0	2	2	1	3	1	4	7	7	7	1	2	0	7	12	6	5	2	3	4	16	13	15	15	11	8	4	2	2	6	4	9	5	8	1	2	1	1	1	8	0	4	5	11	6
COX1	7	16	8	15	0	1	5	9	5	6	14	28	18	20	8	1	2	17	25	14	3	6	1	3	5	27	15	12	16	8	8	6	4	10	4	10	5	3	0	6	2	0	1	3	3	11	5	7	1
COX2	4	4	2	5	0	2	2	11	2	12	3	4	1	6	1	1	4	6	16	3	2	2	2	3	2	8	6	9	8	4	3	2	2	3	1	8	4	4	2	1	1	2	1	2	1	2	4	7	1
ATP8	0	1	0	4	0	0	0	0	1	1	0	4	0	1	0	0	1	0	1	3	2	1	1	2	1	0	1	0	2	0	0	5	0	1	4	3	1	2	0	0	0	0	0	0	0	1	0	0	0
ATP6	0	9	3	6	0	0	0	1	0	4	4	8	2	3	2	5	1	3	8	10	1	0	4	6	2	15	12	14	8	1	6	2	4	5	3	7	3	5	1	2	2	1	0	5	2	1	0	0	1
COX3	1	9	2	10	0	2	0	6	4	4	8	18	10	5	1	7	5	11	5	7	1	1	2	3	4	14	2	5	4	2	1	1	1	5	1	5	3	5	0	3	1	1	0	3	0	6	0	5	6
ND3	0	3	1	5	0	1	1	3	1	5	5	2	1	1	1	3	0	0	2	6	0	1	1	1	3	9	8	3	4	1	0	0	1	2	1	4	2	1	2	0	1	0	0	1	0	2	0	3	2
ND4L	2	4	1	5	0	3	0	0	1	2	3	4	0	1	1	3	1	2	2	1	0	0	0	3	8	3	2	6	3	2	1	3	2	1	0	0	2	3	1	1	0	0	1	1	1	0	2	2	1
ND4	7	12	5	18	1	4	3	1	8	4	8	9	14	5	5	6	0	11	25	10	5	5	2	11	15	23	23	14	14	9	1	11	2	3	6	17	6	3	5	2	0	5	3	5	4	4	3	8	4
ND5	10	13	10	29	4	2	6	7	4	6	17	21	8	7	6	11	3	10	25	24	9	11	6	14	12	17	25	14	20	9	8	20	3	8	2	16	9	11	6	4	0	0	1	9	3	7	7	13	9
ND6	5	5	5	7	2	2	1	2	3	1	7	8	11	2	6	2	1	0	2	1	2	0	7	8	6	5	3	0	7	1	0	1	1	0	1	4	0	0	1	2	1	0	1	2	1	1	3	0	1
CYTB	6	10	11	10	2	1	5	6	4	1	6	25	8	13	4	1	1	11	14	10	3	6	2	7	8	19	13	10	7	2	6	12	4	3	5	9	4	2	4	4	0	0	0	2	5	7	5	5	2
Codon frequency	53	106	65	150	9	21	26	50	42	52	88	149	87	75	38	46	20	82	150	104	35	40	35	70	93	166	139	114	111	53	41	72	31	50	39	100	45	52	28	30	9	10	9	45	22	49	35	74	36
codon %	14.2	28.3	17.4	40.1	30	70	34.2	65.8	44.7	55.3	37.1	62.9	35.4	30.5	15.4	18.7	19.6	80.4	59.1	40.9	46.7	53.3	5.7	11.3	15.1	26.9	22.5	18.5	67.3	32.7	36.3	63.7	14.1	22.7	17.7	45.5	46.4	53.6	36.4	39	11.7	13	3.8	19.2	9.4	20.9	15	31.6	12
RSCU		1.13369		1.60428				1.31579				1.25738		1.21951				1.60784								1.61426			1.35366					0.909091		1.81818		1.07216						1.15385
Aminoacid frequency	374				30		76		94		237		246				102		254		75		617						164		113		220				97		77				234						301
AA %	9.8				0.8		2		2.5		6.2		6.5				2.7		6.7		2		16.2						4.3		3		5.8				2.5		2				6.1						7.9
Complete Mitochondrial Genome of the Araucanian herring, Strangomera bentincki, Norman, 1936 (Teleostei: Clupeiformes: Clupeidae): Phylogenetic analysis and implications in fishmeal traceability
Yessenia Reinosoa,b,c, Cynthia M. Asoreyd, María Angélica Larraína,c, and Cristian Aranedaa,e
aFood Quality Research Center, Universidad de Chile, Santiago, Chile.
bDoctorado en Nutrición y Alimentos. Facultad de Ciencias Químicas y Farmacéuticas, Universidad de Chile.
cDepartamento de Ciencia de los Alimentos y Tecnología Química. Facultad de Ciencias Químicas y Farmacéuticas, Universidad de Chile. Independencia 8380494, Santiago, Chile.
d Center for Ecology and Sustainable Management of Oceanic Islands (ESMOI) and Sala de Colecciones Biológicas (SCBUCN), Universidad Católica del Norte, Coquimbo, Chile.
eDepartamento de Producción Animal. Facultad de Ciencias Agronómicas, Universidad de Chile. Santa Rosa 11315, Santiago, Chile.
* Corresponding author:
Cristian Araneda, e-mail: craraned@uchile.cl
SUPPLEMENTARY MATERIAL
[truncated: 15 more columns]
